# Supplementary material for: Self-perception of competences in clinical practice among recently graduated physicians from Lima, Peru
Source: Heliyon. 2020 Nov 16;6(11):e05424. doi: 10.1016/j.heliyon.2020.e05424 (PMC7680771; doi:10.1016/j.heliyon.2020.e05424)
Supplement: Heliyon.dta [file mmc1.zip]

Archive with 1 entries (1 files):
- Heliyon.dta
